# Supplementary material for: Lipid-rich diet enhances L-cell density in obese subjects and in mice through improved L-cell differentiation
Source: J Nutr Sci. 2015 May 20;4:e22. doi: 10.1017/jns.2015.11 (PMC4459237; doi:10.1017/jns.2015.11)
Supplement: Supplementary file 1 [file S2048679015000117sup001.zip]

Archive with 6 entries (6 files):
- S2048679015000117sup001.xls
- S2048679015000117sup002.ppt
- S2048679015000117sup003.ppt
- S2048679015000117sup004.ppt
- S2048679015000117sup005.ppt
- S2048679015000117sup006.doc
