# Supplementary material for: Lipid-rich diet enhances L-cell density in obese subjects and in mice through improved L-cell differentiation
Source: J Nutr Sci. 2015 May 20;4:e22. doi: 10.1017/jns.2015.11 (PMC4459237; doi:10.1017/jns.2015.11)
Supplement: Supplementary file 1 [file S2048679015000117sup001.zip › S2048679015000117sup001.xls]

## Sheet: Feuil1
Supplementary Table S1. Oligonucleotide sequences used for q-pcr analysis
Gene Name	Sequence (5’ to 3’)
Ngn3	Fwd : GAA GCC GGC GCA AGA AG
	Rev : GCG CCG AGT TGA GGT TGT
ISL1	Fwd : CGG AGA GAC ATG ATG GTG GTT
	Rev : GGC TGA TCT ATG TCG CTT TGC
Foxa1	Fwd : CAA GGAT GCC TCT CCA CAC CT
	Rev : TGA CCA TGA TGG CTC TCT GAA
Foxa2	Fwd : GAG CAC CAT TAC GCC TTC AAC
	Rev : AGG CCT TGA GGT CCA TTT TGT
Pax6	Fwd : GCA ACA CTC CTA GTC ACA TTC CTA TC
	Rev : GTG TTG GTG AGG GCG GTG TCT
Proglucagon	Fwd : TGA GAT GAG CAC CAT TCT GGA
	Rev : TCC GCA GAG ATG TTG TGA AGA
PYY	Fwd : GTT TGG ACC AGT GGT GAA GA
	Rev : TGC CCT CTT CTT AAA CCA AAC A
TBP	Fwd : CCC CAC AAC TCT TCC ATT CT
	Rev : GCA GGA GTG ATA GGG GTC AT
